# Supplementary material for: Low Prevalence of ETV6::RUNX1 Fusion Gene in a Hispanic Population
Source: Front Pediatr. 2022 May 24;10:837656. doi: 10.3389/fped.2022.837656 (PMC9171364; doi:10.3389/fped.2022.837656)
Supplement: Supplementary file 1 [file Table_1.XLSX]

## Sheet: Hoja1
Supplementary Table 1 . Oligonucleotide primers and TaqMan fluorescent probe sequences used for one-step RT-qPCR assays
Fusion gene	Gene	Sequence (5´- 3´)	Exon
ETV6::RUNX1	ETV6	TEL_F	e5
		TGAACCACATCATGGTCTCTGT
	ETV6	TEL_Probe	e5
		NED_CCGCCTGAAGAGCACGCCAT_MGBNFQ
	RUNX1	AML_R	e3
		TCGTGGACGTCTCTAGAAGGA
TCF3::PBX1	TCF3	E2A_F	e16
		CAGCCTCATGCACAACCA
	TCF3	E2A_ Probe	e16
		VIC_TGACCTGTCTCGGCCTCCCG_MGBNFQ
	PBX1	PBX1_R	e3
		GTCTGTGGGTTCCTCCTCCT
KMT2A::AFF1	KMT2A	MMLF1	e9
		TGGAGTCCACAGGATCAGAGT
	AFF1	AF4_R	e5
		GCTCAGCTGTACTAGGCGTA
	AFF1	MLL_AF4_ Probe	e5
		VIC_AATTCATGGCCGCCTCCTTTGACA_MGBNFQ
BCR::ABL1190	ABL1	ABL- Probe	e2
		NED_GCCCTTCAGCGGCCAGTAGC_MGBNFQ
	ABL1	ABL-R	e2
		GACCCTGAGGCTCAAAGTCA
	BCR	BCR-F	e1
		CAAGACCGGGCAGATCTGG
GAPDH	GAPDH	GAPDH_F	e6-7
Internal control		CAGCCTCAAGATCATCAGCA
	GAPDH	GAPDH_R	e7
		TGTGGTCATGAGTCCTTCCA
	GAPDH	GAPDH_ Probe	e7-8
		FAM_CCCCTGGCCAAGGTCATCCA_MGBNFQ
