# Supplementary material for: Low Prevalence of ETV6::RUNX1 Fusion Gene in a Hispanic Population
Source: Front Pediatr. 2022 May 24;10:837656. doi: 10.3389/fped.2022.837656 (PMC9171364; doi:10.3389/fped.2022.837656)
Supplement: Supplementary file 2 [file Table_2.xlsx]

## Sheet: Hoja1
Supplementary Table 2. Precision of OneStep RT-PCR Taqman Assay
Assay		Reproducibility			Repeatability
Cell line	Target	Mean (range)	SD	CV (%)	Mean (range)	SD	CV (%)
REH	GAPDH	17.1 (16.1-17.9)	0.4	2.6	16.9 (16.0 -17.9)	0.5	3
	TEL::RUNX1	26.4 (25.6-27.7)	0.6	2.3	26.3 (25.0 - 27.7)	0.7	2.6
P300	GAPDH	19 (18.4-19.6)	0.4	2.1	18.5 (17.4-19.4)	0.6	3.5
	E2A::PBX1	26.5 (25.6-27.9)	0.7	2.6	26.3 (25.0 -27.9)	0.8	2.9
RS4	GAPDH	17.4 (16.7-18.1)	0.5	2.7	17.3 (16.0-18.1)	0.5	3.1
	KMT2::AFF1	26.4 (25.4-27.5)	0.6	2.4	26.9 (26.0 -28.4)	0.7	2.7
SUP-B15	GAPDH	17.0 (16.0-17.9)	0.5	3	16.7 (15.3-17.8)	0.6	3.8
	BCR::ABL1 p190	26.1 (25.1-27.1)	0.6	2.4	26.0 (24.4 - 27.0)	0.7	2.9
