# Supplementary material for: Low Prevalence of ETV6::RUNX1 Fusion Gene in a Hispanic Population
Source: Front Pediatr. 2022 May 24;10:837656. doi: 10.3389/fped.2022.837656 (PMC9171364; doi:10.3389/fped.2022.837656)
Supplement: Supplementary file 3 [file Table_3.XLSX]

## Sheet: Sheet1
Supplementary Table 3. Laboratory Comparison for Detection of Fusion Genes in ALL.
Patent no.	Source	Category	Hospital de Pediatria, IMSS			Hospital Juarez of Mexico
			StepOne RT-qPCR (4 fusion)			QuanDx (30 fusion)
			Fusion gene detected	Ct value (s)	Ct value (s) IC	Fusion gene detected	Ct value (s)	Ct value (s) IC
1	BM	D	ND	-----	17.2	ND	-----	16.63
2	BM	D	ETV6::RUNX1	22	16.9	ETV6::RUNX1, RUNX1::CBFA2T3	17.1	15.2
3	BM	R	ND	-----	18.2	ND	-----	14.23
4	BM	R	ND	-----	18.4	ND	-----	22.03
5	PB	R	BCR::ABL1p190	23.7	15.8	BCR::ABL1p190	16.19	15.21
6	BM	D	ND	-----	15.5	ND	-----	20.53
7	BM	D	ND	-----	20.8	ND	-----	14.23
8	BM	R	ND	-----	18.4	ND	-----	15.09
9	BM	D	ND	-----	22.9	ND	-----	17.25
10	BM	D	ND	-----	25	ND	-----	19.52
11	BM	D	ND	-----	17.9	ND	-----	14.09
12	BM	D	TCF3::PBX1	20.8	16.5	TCF3::PBX1	18.35	17.62
13	BM	R	ND	-----	22	ND	-----	20.03
14	BM	D	ND	-----	20.9	ND	-----	19.84
15	BM	D	ND	-----	17.5	ND	-----	20.27
16	BM	D	ND	-----	24.7	ND	-----	19.38
17	BM	D	ND	-----	20	ND	-----	13.94
18	BM	D	ND	-----	17	ND	-----	15.06
19	BM	D	ND	-----	27	ND	-----	17.56
20	BM	D	ND	-----	22.1	MLL::ENL	23.36	20.13
21	BM	D	ND	-----	20.6	ND	-----	17.23
22	BM	D	ND	-----	17.1	ND	-----	20.13
23	BM	D	ND	-----	20	ND	-----	15.86
24	BM	D	ND	-----	20.2	ND	-----	14,68
25	BM	D	ND	-----	16.4	ND	-----	18.33
26	BM	D	ETV6::RUNX1	25.7	16.7	ETV6::RUNX1	17.45	19.67
27	BM	D	ND	-----	15.9	ND	-----	13.71
28	BM	R	ND	-----	16.2	ND	-----	18.03
29	BM	D	ND	-----	16.6	ND	-----	17.34
30	BM	D	ND	-----	19.6	ND	-----	14.18
31	PB	D	ND	-----	19.5	ND	-----	14.67
32	BM	D	ND	-----	17	ND	-----	17.23
33	BM	R	ND	-----	17.9	ND	-----	13.39
34	BM	R	ND	-----	17.9	ND	-----	16.33
35	BM	R	BCR::ABL1p190	27.3	18.7	BCR::ABL1p190	25.01	16.29
36	BM	D	ND	-----	-----	ND	-----	16.48
37	BM	D	ND	-----	17.1	ND	-----	14.24
38	BM	D	TCF3::PBX1	28.4	17	TCF3::PBX1	17.67	18.47
39	BM	D	ND	-----	16.5	ND	-----	14.36
40	PB	D	ND	-----	16.4	ND	-----	18.64
41	BM	D	ND	-----	21	ND	-----	15.04
42	BM	R	ND	-----	19	ND	-----	15.17
43	BM	R	ND	-----	15	ND	-----	13.42
44	BM	D	TCF3::PBX1	21.8	16.6	TCF3::PBX1	15.45	17.28
45	BM	D	ND	-----	16.6	ND	-----	14.59
Samples were assayed independently in both laboratories using different methods. Cycle (CT) values as determined with QuanDx and one-step real-time qPCR. PB, peripheral blood; BM, bone marrow; ND, not detected; D, de novo cases ALL; R, relapse; IC, internal control; Ct, cycle threshold
