# Supplementary material for: Low Prevalence of ETV6::RUNX1 Fusion Gene in a Hispanic Population
Source: Front Pediatr. 2022 May 24;10:837656. doi: 10.3389/fped.2022.837656 (PMC9171364; doi:10.3389/fped.2022.837656)
Supplement: Supplementary file 4 [file Table_4.XLSX]

## Sheet: Hoja1
Supplementary Table 4. Laboratory Comparison for Detection of Fusion Genes in samples of children with ALL Samples positive for ETV6::RUNX1, TCF3::PBX1 and KMT2A::AFF1.
ID	Sample	Case type	Hospital de Pediatria, IMSS; StepOne RT-qPCR (4 fusion) 1	Hospital Juarez of Mexico, QuanDx (30 fusion) 2
3	PB	D	KMT2A::AFF1	KMT2A::AFF1
15	BM	D	TCF3::PBX1	TCF3::PBX1
66	BM	D	TCF3::PBX1	TCF3::PBX1
73	BM	D	TCF3::PBX1	TCF3::PBX1
93	BM	R	ETV6::RUNX1	ETV6::RUNX1
103	BM	D	TCF3::PBX1	TCF3::PBX1
107	BM	D	ETV6::RUNX1	ETV6::RUNX1
114	BM	R	TCF3::PBX1	TCF3::PBX1
150	BM	D	TCF3::PBX1	TCF3::PBX1
196	BM	D	TCF3::PBX1	TCF3::PBX1
237	BM	D	ETV6::RUNX1	ETV6::RUNX1
246	BM	D	KMT2A::AFF1	KMT2A::AFF1
251	BM	D	TCF3::PBX1	TCF3::PBX1
258	BM	D	ETV6::RUNX1	ETV6::RUNX1
299	BM	R	ETV6::RUNX1	ETV6::RUNX1
303	BM	D	TCF3::PBX1	TCF3::PBX1
310	BM	R	ETV6::RUNX1	ETV6::RUNX1
358	BM	D	TCF3::PBX1	TCF3::PBX1
384	BM	D	ETV6::RUNX1	ETV6::RUNX1
415	BM	D	TCF3::PBX1	TCF3::PBX1
454	BM	D	ETV6::RUNX1	ETV6::RUNX1
459	BM	D	ETV6::RUNX1	ETV6::RUNX1
489	BM	D	TCF3::PBX1	TCF3::PBX1
509	PB	D	ETV6::RUNX1	ETV6::RUNX1
546	BM	D	TCF3::PBX1	TCF3::PBX1
Samples positive for ETV6::RUNX1, TCF3::PBX1 and KMT2A::AFF1 were assayed independently in both laboratories using different methods. 1 detection of 4 fusion genes, 2 detection of 30 fusion genes.PB, peripheral blood; BM, bone marrow; D, cases of de novo ALL; R, relapse.
